# Supplementary material for: EGCG binds intrinsically disordered N-terminal domain of p53 and disrupts p53-MDM2 interaction
Source: Nat Commun. 2021 Feb 12;12:986. doi: 10.1038/s41467-021-21258-5 (PMC7881117; doi:10.1038/s41467-021-21258-5)
Supplement: Supplementary file 4 — Source Data [file 41467_2021_21258_MOESM4_ESM.xlsx]

## Sheet: Figure 1e
Figure 1e
	ISTD/ISTR		STDaf		Normalized STDaf		SD
	NTD	Full-length	NTD	Full-length	NTD	Full-length	NTD	Full-length
2'',6''	0.0109889	0.00868612	1.09889	1.73722	81.0361	90.2058	2.61385	4.63254
2',6'	0.00744745	0.00732346	0.744745	1.46469	54.9201	76.0545	2.65994	4.19184
6,8	0.0135605	0.00962923	1.35605	1.92585	100	100	9.84369	10.5208
3	0.00656909	0.00763695	0.656909	1.01826	48.4428	52.8734	32.3369	13.578
2	0.00742454	0.00972309	0.742454	1.29641	54.7512	67.3165	44.6333	18.3576
4b	0.00540938	0.00908925	0.540938	1.2119	39.8907	62.9282	27.3862	11.3989
4a	0.00722615	0.00869309	0.722615	1.15908	53.2882	60.1854	21.3157	9.56076

## Sheet: Figure 2b
Figure 2b
	ΔC	NTD 1:0.5 EGCG	NTD 1:1 EGCG	NTD 1:2 EGCG	NTD 1:4 EGCG	ΔN	NTD 1:0.5 EGCG	NTD 1:1 EGCG	NTD 1:2 EGCG	NTD 1:4 EGCG
	1	-0.001	0.004	0.011	0.003	1	-0.007	-0.009	-0.004	-0.022
	2	0.006	0.002	0.004	0.005	3	-0.003	-0.006	-0.025	-0.062
	3	0.001	0	0.001	-0.003	4	-0.003	0.003	-0.003	0
	4	-0.005	-0.013	0.012	0.008	5	-0.003	-0.023	-0.157	-0.079
	5	0.004	0.002	0	-0.005	6	0.014	-0.005	0.015	-0.031
	6	0.007	0.01	0.002	-0.005	7	-0.098	-0.027	-0.008	-0.033
	7	0.001	0.003	0.001	0.004	8	-0.01	-0.014	-0.011	0.004
	8	0.012	0.006	0.004	0.001	9	-0.037	-0.035	-0.04	-0.06
	9	-0.005	-0.01	-0.017	-0.057	10	-0.018	-0.051	-0.055	-0.082
	10	0.004	0	-0.001	-0.017	11	-0.01	-0.003	-0.003	-0.053
	11	0.002	-0.001	-0.006	-0.015	12	-0.005	-0.007	-0.01	-0.057
	13	0.002	-0.005	-0.017	-0.032	14	-0.023	-0.044	-0.06	-0.1
	14	0.001	-0.006	-0.004	-0.024	15	0.002	-0.02	-0.038	-0.088
	15	0.006	0.011	0.009	0.006	16	-0.035	-0.042	-0.057	-0.065
	16	0.005	0.002	0.004	0.009	17	-0.006	-0.007	-0.02	-0.098
	17	0.001	0.008	0.012	0.017	18	-0.021	-0.009	-0.021	-0.069
	18	-0.001	0.006	0.014	0.027	19	-0.021	-0.009	-0.034	-0.052
	19	-0.015	-0.008	-0.009	0.001	20	-0.031	-0.038	-0.093	-0.153
	20	0.006	0.016	0.018	0.039	21	-0.011	-0.016	-0.006	-0.052
	22	-0.005	0	-0.007	-0.029	23	-0.001	-0.039	-0.06	-0.13
	23	0.019	0.056	0.105	0.198	24	-0.055	-0.093	-0.161	-0.319
	25	0.003	-0.002	-0.006	-0.015	26	0.008	-0.015	-0.047	-0.144
	28	-0.003	0.003	0.003	0.002	29	-0.016	-0.08	-0.092	-0.205
	29	0.005	-0.004	0.006	-0.005	30	-0.021	-0.042	-0.068	-0.138
	30	0.001	0	0.004	0.002	31	-0.016	-0.044	-0.055	-0.222
	31	-0.005	-0.012	-0.009	-0.019	32	-0.029	-0.064	-0.15	-0.324
	32	0.003	0.006	-0.015	-0.035	33	-0.016	-0.021	-0.042	-0.248
	33	-0.001	0	0.007	0.006	34	-0.012	-0.023	-0.026	-0.05
	34	-0.012	-0.013	-0.024	-0.054	35	-0.019	-0.023	-0.062	-0.129
	35	-0.007	0.007	0.004	-0.012	36	0.02	-0.04	-0.059	-0.079
	36	0.004	0.003	0.003	-0.002	37	-0.006	-0.021	-0.056	-0.099
	37	0.012	0.004	0.011	0.056	38	-0.033	-0.024	-0.086	-0.185
	38	0.002	0.002	0.013	0.033	39	-0.02	-0.057	-0.117	-0.292
	39	0.01	0.019	0.028	0.037	40	-0.008	-0.06	-0.095	-0.199
	42	0.003	0.005	0.008	0.011	43	-0.029	-0.047	-0.067	-0.158
	44	0.001	0.002	-0.002	-0.02	45	-0.022	-0.04	-0.094	-0.216
	45	-0.008	-0.01	-0.026	-0.036	46	-0.044	-0.049	0.015	-0.092
	46	0.009	0.014	0.034	0.06	47	-0.01	-0.02	-0.021	-0.067
	47	0.013	0.028	0.051	0.065	48	-0.043	-0.119	-0.267	-0.424
	49	0.026	0.031	0.056	0.125	50	-0.033	-0.021	-0.068	-0.116
	50	0.001	0.003	0.01	0.005	51	-0.06	-0.115	-0.227	-0.509
	52	0.019	0.034	0.07	0.162	53	-0.065	-0.081	-0.124	-0.252
	53	0.02	0.039	0.076	0.163	54	-0.023	-0.078	-0.182	-0.46
	54	0.028	0.046	0.064	0.139	55	-0.069	-0.137	-0.235	-0.517
	55	0.001	0.03	0.039	0.111	56	-0.045	-0.163	-0.225	-0.439
	56	-0.001	0	-0.007	-0.021	57	-0.03	-0.074	-0.091	-0.176
	57	0.005	0.001	0.011	0.013	58	0	-0.007	-0.029	-0.054
	58	-0.005	-0.014	-0.022	-0.047	59	-0.011	-0.017	0.004	-0.033
	59	-0.01	-0.012	-0.026	-0.053	60	-0.03	-0.045	-0.116	-0.268
	60	0.001	-0.001	0	0.001	61	-0.009	-0.018	-0.045	-0.116
	62	-0.005	-0.007	-0.015	-0.03	63	-0.04	-0.115	-0.123	-0.284
	64	-0.002	0	-0.006	-0.033	65	-0.024	-0.02	-0.04	-0.09
	65	-0.017	-0.026	-0.053	-0.077	66	-0.016	-0.025	-0.01	-0.162
	67	-0.003	-0.003	-0.003	0.013	68	-0.012	-0.026	-0.061	-0.179
	68	-0.005	-0.015	-0.008	-0.026	69	-0.049	-0.07	-0.141	-0.335
	69	-0.001	-0.011	-0.019	-0.055	70	-0.003	-0.029	-0.078	-0.175
	70	-0.005	-0.013	-0.027	-0.069	71	-0.012	-0.024	-0.029	-0.132
	71	-0.003	-0.004	-0.007	-0.028	72	0	-0.005	-0.012	-0.083
	72	-0.006	-0.014	-0.028	-0.083	73	-0.023	-0.093	-0.138	-0.329
	73	-0.003	-0.011	-0.017	-0.05	74	-0.035	-0.049	-0.119	-0.281
	78	0	-0.013	-0.028	-0.079	79	-0.005	-0.024	-0.064	-0.151
	80	-0.006	-0.006	-0.02	-0.05	81	-0.047	-0.092	-0.153	-0.37
	81	0.004	0.005	0.006	0.009	82	-0.041	-0.083	-0.128	-0.349
	83	0	0	0	-0.019	84	-0.009	-0.028	-0.096	-0.257
	89	0.001	-0.009	-0.018	-0.037	90	-0.009	-0.019	-0.07	-0.199
	91	0.005	0.002	0.001	-0.013	92	-0.022	0.004	0.029	0

## Sheet: Figure 2c
Figure 2c
Residue No.	SSP -r(no ha)
2	-0.817
4	-0.469
5	-0.186
6	-0.199
8	0.029
9	0.055
10	0.055
13	-0.016
14	-0.022
15	-0.035
16	0.04
17	0.018
18	0.046
19	0.058
20	0.218
21	0.243
22	0.259
23	0.238
24	0.296
25	0.15
27	0.161
28	0.189
29	0.171
30	0.141
31	0.11
32	0.071
34	-0.087
36	-0.091
37	-0.055
38	-0.002
39	0.204
40	0.3
41	0.258
42	0.32
43	0.456
44	0.301
45	0.219
47	0.094
48	0.14
49	0.159
50	0.138
51	0.031
53	-0.104
54	-0.286
55	-0.286
56	-0.16
58	-0.113
60	-0.074
61	-0.07
62	0.009
64	-0.258
65	-0.144
67	-0.278
68	-0.161
69	-0.161
72	-0.066
73	-0.066
80	-0.32
82	-0.461
83	-0.26
90	-0.199

## Sheet: Figure 4b
	Figure 4b
	1st segment			2nd segment			3rd segment
	ResInx	Probability		ResInx	Probability		ResInx	Probability
	0	0.0252939		0	0.00979425		0	0.0126181
	1	0.119972		1	0.0187224		1	0.0465725
	2	0.112228		2	0.0101739		2	0.0906729
	3	0.131955		3	0.0161488		3	0.0841224
	4	0.157852		4	0.0247743		4	0.108157
	5	0.0841084		5	0.0450276		5	0.120488
	6	0.0669833		6	0.0448772		6	0.0744611
	7	0.0458272		7	0.0442053		7	0.123326
	8	0.062053		8	0.0771048		8	0.114105
	9	0.0754269		9	0.0626059		9	0.123179
	10	0.198121		10	0.0546644		10	0.155426
	11	0.25377		11	0.0727273		11	0.0564963
	12	0.319849		12	0.0703688		12	0.0815645
	13	0.354231		13	0.0616698		13	0.0745364
	14	0.347619		14	0.0916124		14	0.055345
	15	0.221865		15	0.0679911		15	0.0407516
	16	0.15271		16	0.341507		16	0.131281
	17	0.094389		17	0.120316		17	0.055646
	18	0.0259693		18	0.112606		18	0.0647928
	19	0.264065		19	0.470096		19	0.333101
	20	0.162669		20	0.499564		20	0.345348
	21	0.12482		21	0.147603		21	0.178781
	22	0.412349		22	0.489884		22	0.389649
	23	0.558979		23	0.713563		23	0.364329
	24	0.278317		24	0.0642627		24	0.0463468
	25	0.358897		25	0.336225		25	0.346338
	26	0.463148		26	0.63115		26	0.33023
	27	0.322509		27	0.27785		27	0.0826073
	28	0.217391		28	0.135004		28	0.0498828
	29	0.176762		29	0.157845		29	0.0687714
	30	0.160694		30	0.350817		30	0.0770365
	31	0.203072		31	0.0706085		31	0.137931
	32	0.224857		32	0.239555		32	0.17184
	33	0.351503		33	0.376384		33	0.256557
	34	0.429857		34	0.560461		34	0.368271
	35	0.415389		35	0.53763		35	0.373653
	36	0.24104		36	0.448891		36	0.288505
	37	0.139114		37	0.078389		37	0.0386836
	38	0.178349		38	0.503569		38	0.260186
	39	0.141588		39	0.450744		39	0.274395
	40	0.297425		40	0.504666		40	0.31618
	41	0.0984918		41	0.126015		41	0.0317097
	42	0.0838635		42	0.285921		42	0.0980125
	43	0.156363		43	0.351818		43	0.375474
	44	0.167786		44	0.441735		44	0.359028
	45	0.258858		45	0.273166		45	0.375513
	46	0.0282857		46	0.071646		46	0.0897054
	47	0.00959654		47	0.0383004		47	0.0684373
	48	0.00370215		48	0.0054325		48	0.117104
	49	0.104061		49	0.0331374		49	0.000850304
	50	0.214896		50	0.0525404		50	0.131904
	51	0.00584541		51	0.00543775		51	0.170561
	52	0.0834383		52	0.0170551		52	0.342349
	53	0.350369		53	0.117827		53	0.414634
	54	0.213789		54	0.0643677		54	0.135211
	55	0.059943		55	0.0350549		55	0.0479915
	56	0.0477815		56	0.0329624		56	0.0380118
	57	0.0461054		57	0.0347837		57	0.0591294
	58	0.0516744		58	0.0351809		58	0.195409
	59	0.0447302		59	0.0145549		59	0.25507
	60	0.0558262		60	0.012898		60	0.270119
	61	0.0299059		61	0.00903142		61	0.156937
	62	0.0333578		62	0.00509833		62	0.102519

## Sheet: Figure 5b
	ECGD Conc.(nM)	RU max			Normalized Rumax			AVE	STD
		FC2	FC3	FC4	FC2	FC3	FC4
	0	190	177	140	100	100	100	100	0
	31.25	154	142	110	81.0526	80.226	78.5714	79.95	1.26341
	62.5	140	125	99	73.6842	70.6215	70.7143	71.6733	1.7421
	125	121	108	85	63.6842	61.0169	60.7143	61.8051	1.63434
	150	109	97	75	57.3684	54.8023	53.5714	55.2474	1.93724
	300	66	58	49	34.7368	32.7684	35	34.1684	1.21959
	500	49	43	35	25.7895	24.2938	25	25.0278	0.74823

## Sheet: Figure 6a
Figure 6a
	uncropeed gel
	unprocessed gel

## Sheet: Figure S13a
Figure 13a
	uncropeed gel
	unprocessed gel

## Sheet: Figure S13b
Figure 13a
